# Supplementary material for: Dynamics of SARS-CoV-2 IgG in Nursing Home Residents in Belgium Throughout Three BNT162b2 Vaccination Rounds: 19-Month Follow-Up
Source: Vaccines (Basel). 2025 Apr 15;13(4):409. doi: 10.3390/vaccines13040409 (PMC12030799; doi:10.3390/vaccines13040409)
Supplement: Supplementary file 1 [file vaccines-13-00409-s001.zip]

Archive with 1 entries (1 files):
- vaccines-3553726-supplementary.pdf
